# Supplementary material for: Drift of the Subgingival Periodontal Microbiome during Chronic Periodontitis in Type 2 Diabetes Mellitus Patients
Source: Pathogens. 2021 Apr 22;10(5):504. doi: 10.3390/pathogens10050504 (PMC8145315; doi:10.3390/pathogens10050504)
Supplement: Supplementary file 1 [file pathogens-10-00504-s001.zip]

Archive with 1 entries (1 files):
- pathogens-1175131-supplementary.xlsx
