# Supplementary material for: Drift of the Subgingival Periodontal Microbiome during Chronic Periodontitis in Type 2 Diabetes Mellitus Patients
Source: Pathogens. 2021 Apr 22;10(5):504. doi: 10.3390/pathogens10050504 (PMC8145315; doi:10.3390/pathogens10050504)
Supplement: Supplementary file 1 [file pathogens-10-00504-s001.zip › pathogens-1175131-supplementary.xlsx]

## Sheet: Table S1
Sequencing quality control data.
16S
Sample ID	Group	N reads	Filtering
10C	Control	50764	47957
10P	CP	41773	38966
11C	Control	39526	37325
11P	CP	27824	25936
11SDP	CP+T2DM	24468	23111
12C	Control	58621	55228
12P	CP	50122	46190
12SDP	CP+T2DM	33623	31730
13C	Control	65631	62001
13P	CP	49844	46501
13SDP	CP+T2DM	36058	34010
14C	Control	82575	78102
14P	CP	60174	56084
14SDP	CP+T2DM	38230	36254
15C	Control	86423	82079
15P	CP	55965	52334
15SDP	CP+T2DM	42474	39823
16C	Control	69621	65504
1C	Control	22540	20635
1P	CP	63911	59433
1SDP	CP+T2DM	46753	42443
2C	Control	59725	56554
2P	CP	57603	53796
2SDP	CP+T2DM	48005	43915
3C	Control	40174	38059
3P	CP	40213	37625
3SDP	CP+T2DM	28175	25765
4C	Control	75394	71501
4P	CP	68473	63162
4SDP	CP+T2DM	48730	43414
5C	Control	55207	52492
5P	CP	74649	69773
6C	Control	35896	33924
6P	CP	87481	82113
6SDP	CP+T2DM	64809	59473
7C	Control	69796	66503
7P	CP	68544	64053
8C	Control	70517	66918
8P	CP	78035	72164
8SDP	CP+T2DM	58291	53110
9C	Control	54084	51192
9P	CP	44494	41537
WGS
Sample	N reads	N reads after QC	% of reads mapped to human genome
Control	3788860	495556	87
CP	11762917	1761453	85
CP+T2DM	10966285	3066972	72

## Sheet: Table S2
Taxonomic composition of 16S sequencing samples at family level (reads counts).
Sample_IDs/Families	Streptococcaceae	Fusobacteriaceae	Neisseriaceae	Pasteurellaceae	Veillonellaceae	Prevotellaceae	Porphyromonadaceae	Leptotrichiaceae	Flavobacteriaceae	Spirochaetaceae	Family_XI	Carnobacteriaceae	Peptostreptococcaceae	Lachnospiraceae	Burkholderiaceae	Actinomycetaceae	Campylobacteraceae	Corynebacteriaceae	Micrococcaceae	Family_XIII	Cardiobacteriaceae	WCHB1-69	Moraxellaceae	Aerococcaceae	Defluviitaleaceae	Sphingomonadaceae
10C	43	0	8	5	18	1	0	1	1	0	1	2	0	0	0	0	0	0	1	0	0	0	2	0	0	0
11C	4	10	9	5	1	1	0	5	0	0	3	0	1	0	2	0	0	1	0	0	0	0	0	0	0	0
12C	9	20	0	5	0	2	0	9	1	0	0	0	1	0	3	0	0	0	0	0	1	0	0	0	0	0
13C	7	3	15	21	1	1	0	0	1	0	3	1	0	0	2	0	0	0	0	0	0	0	0	0	0	0
14C	24	0	27	31	5	0	0	0	1	0	0	0	0	0	7	0	0	0	0	0	0	0	0	0	0	0
15C	23	28	0	0	5	10	5	0	0	0	0	0	0	4	0	0	2	0	1	1	0	0	0	0	0	0
16C	0	27	0	0	2	1	7	0	0	9	0	0	2	0	0	0	0	0	0	0	0	0	0	0	1	0
1C	17	0	0	25	2	1	1	0	0	0	3	0	0	0	0	0	0	0	0	0	0	0	0	0	0	0
2C	48	0	9	0	16	0	0	5	8	0	0	0	0	0	0	3	0	0	1	0	0	0	1	0	0	2
3C	45	1	7	5	6	0	0	0	0	0	0	1	0	0	0	9	0	0	3	0	0	0	0	0	0	0
4C	26	28	0	6	0	9	12	1	2	3	3	4	0	0	0	1	1	0	0	1	0	0	0	0	0	2
5C	18	6	0	0	1	14	7	1	0	3	2	1	0	0	0	0	0	0	0	0	0	0	0	0	0	1
6C	31	2	11	1	1	26	0	2	1	0	6	1	0	1	1	0	0	0	0	0	0	0	5	0	0	0
7C	26	7	3	18	8	3	0	0	8	0	2	3	0	3	0	0	0	0	0	0	0	0	0	0	0	0
8C	1	45	4	2	1	5	14	11	0	4	0	0	1	0	0	0	3	0	0	2	0	1	0	0	0	0
9C	53	1	2	17	0	0	0	0	0	0	2	0	0	0	4	4	0	0	4	0	1	0	0	0	0	0
10P	7	13	0	0	2	9	7	2	0	6	0	0	2	1	0	0	0	0	0	2	0	1	0	0	0	0
11P	4	7	2	0	5	3	0	0	1	0	0	1	0	2	2	0	0	0	0	0	0	0	0	0	0	0
12P	37	0	3	21	8	0	2	1	1	0	6	2	0	0	1	0	0	0	0	0	0	0	0	0	0	0
13P	14	6	1	3	6	2	6	6	1	0	2	1	0	2	0	0	1	1	0	0	0	0	0	0	0	0
14P	45	3	2	2	11	0	1	0	0	0	0	7	0	0	0	0	0	0	1	0	0	0	0	0	0	0
15P	14	3	15	4	2	14	0	0	4	0	1	1	3	0	0	0	0	0	0	0	7	0	0	0	0	0
1P	46	33	3	2	6	6	0	1	1	0	0	1	0	1	0	2	4	0	0	0	3	0	0	0	0	0
2P	13	10	9	2	0	6	6	4	2	0	1	1	1	1	0	0	0	0	0	1	0	0	0	1	0	0
3P	2	26	0	0	3	12	6	0	0	0	0	1	0	1	0	0	0	0	0	2	0	0	0	0	0	0
4P	3	10	2	0	3	13	35	3	0	7	0	1	5	0	0	0	0	0	0	0	0	1	0	0	1	0
5P	0	27	2	0	22	0	10	4	7	0	0	1	1	10	0	0	0	0	0	0	0	0	0	2	0	0
6P	1	55	0	0	2	0	18	1	0	10	1	0	5	0	0	0	1	0	0	2	0	0	0	0	2	0
7P	29	6	4	16	4	28	1	0	2	0	0	0	1	2	0	0	0	0	1	0	0	0	0	0	0	0
8P	88	0	4	14	31	0	0	0	0	0	1	2	0	0	0	0	0	0	0	0	0	0	0	0	0	0
9P	12	11	1	3	1	3	1	6	3	0	4	0	0	0	0	0	0	0	0	0	0	0	0	0	0	0
11SDP	11	0	1	6	3	0	0	1	1	1	7	1	0	0	1	0	0	0	1	0	0	0	0	0	0	0
12SDP	2	4	0	0	0	4	12	2	0	4	0	0	0	0	0	0	0	0	0	0	0	1	0	0	0	0
13SDP	3	1	0	0	4	1	1	0	0	0	0	1	0	0	0	0	0	0	0	0	0	0	0	0	0	0
14SDP	5	3	3	0	3	1	1	2	0	2	0	0	0	1	1	0	0	0	1	0	0	0	0	0	0	0
15SDP	4	6	7	1	4	5	2	6	0	1	0	2	0	0	1	0	1	0	1	0	0	0	0	0	0	0
1SDP	4	12	19	2	1	0	1	3	1	0	1	0	2	0	0	1	3	3	0	0	1	0	0	1	0	0
2SDP	18	0	10	0	8	0	0	16	3	2	0	1	0	0	0	0	0	1	0	0	0	0	0	0	0	0
3SDP	1	7	1	0	0	1	5	0	0	2	1	0	3	0	0	0	1	0	0	1	0	1	0	0	0	0
4SDP	4	5	9	9	1	5	6	2	2	0	1	0	0	1	0	0	0	0	1	3	0	1	0	1	1	0
6SDP	6	8	0	0	4	6	2	12	1	1	1	0	1	0	0	0	0	0	0	1	0	0	0	0	0	0
8SDP	3	9	8	0	2	3	7	1	0	1	1	0	1	0	1	0	1	1	0	0	0	2	0	0	0	0

## Sheet: Table S3
Binning statistic and bins taxonomic annotation
bin	completeness	contamination	GC	N50	size, bp	phylum	class	order	family	genus	species
Control.bin.10	55.53	4.864	0.41	2726	1429438	Firmicutes	Bacilli	Lactobacillales	Streptococcaceae	Streptococcus	NA
Control.bin.2	59.48	0.862	0.523	3068	1668288	Proteobacteria	Betaproteobacteria	Neisseriales	Neisseriaceae	NA	NA
Control.bin.3	70.68	5.172	0.392	3536	1995144	Proteobacteria	Gammaproteobacteria	Pasteurellales	Pasteurellaceae	Haemophilus	NA
Control.bin.5	58.93	0	0.384	3721	1357030	Firmicutes	Negativicutes	Veillonellales	Veillonellaceae	Veillonella	NA
Control.bin.6	59.76	14	0.283	2215	1871921	Fusobacteria	Fusobacteriia	Fusobacteriales	Fusobacteriaceae	Fusobacterium	NA
Control.bin.7	61.18	1.43	0.45	3303	1475557	Bacteroidetes	Bacteroidia	Bacteroidales	Prevotellaceae	Prevotella	Prevotella pleuritidis
CP.bin.1	50.75	1.612	0.455	2701	1272171	Spirochaetes	Spirochaetia	Spirochaetales	Spirochaetaceae	Treponema	NA
CP.bin.10	43.77	1.47	0.381	2592	777789	Firmicutes	Negativicutes	Veillonellales	Veillonellaceae	Veillonella	NA
CP.bin.11	77.89	0.628	0.492	4201	1575684	Bacteroidetes	Bacteroidia	Bacteroidales	Porphyromonadaceae	Porphyromonas	NA
CP.bin.14	52.03	14.65	0.545	2381	1635959	Proteobacteria	Betaproteobacteria	Neisseriales	Neisseriaceae	Neisseria	NA
CP.bin.3	75.91	1.792	0.434	3386	1403576	Bacteroidetes	NA	NA	NA	NA	NA
CP.bin.6	40.27	6.303	0.398	2172	946283	Proteobacteria	Gammaproteobacteria	Pasteurellales	Pasteurellaceae	Haemophilus	NA
CP.bin.7	77.13	4.741	0.473	3797	2543658	Bacteroidetes	Bacteroidia	Bacteroidales	Prevotellaceae	Prevotella	NA
CP.bin.8	49.46	0.685	0.658	2551	1507796	Proteobacteria	Betaproteobacteria	Burkholderiales	Burkholderiaceae	Lautropia	Lautropia mirabilis
CP.bin.9	89.67	14.6	0.421	5689	3124346	Bacteroidetes	Bacteroidia	Bacteroidales	Prevotellaceae	Prevotella	NA
CPT2DM.bin.10	80.11	1.808	0.492	3997	1520687	Bacteroidetes	Bacteroidia	Bacteroidales	Porphyromonadaceae	Porphyromonas	NA
CPT2DM.bin.11	53.57	13.95	0.43	2418	1498967	Bacteroidetes	Bacteroidia	Bacteroidales	Prevotellaceae	Prevotella	NA
CPT2DM.bin.12	95.02	1.991	0.56	11998	2080867	Bacteroidetes	Bacteroidia	Bacteroidales	Porphyromonadaceae	NA	NA
CPT2DM.bin.14	46.64	2.095	0.38	2518	772104	Firmicutes	Negativicutes	Veillonellales	Veillonellaceae	Veillonella	NA
CPT2DM.bin.18	97.67	4.424	0.393	12269	2100273	Proteobacteria	Gammaproteobacteria	Pasteurellales	Pasteurellaceae	Haemophilus	NA
CPT2DM.bin.24	35.61	1.754	0.591	2550	969445	Actinobacteria	Actinobacteria	Corynebacteriales	Corynebacteriaceae	Corynebacterium	NA
CPT2DM.bin.25	46.52	0	0.438	4079	443021	Candidatus Saccharibacteria	NA	NA	NA	NA	Candidatus Saccharibacteria oral taxon TM7x
CPT2DM.bin.26	47.04	0.806	0.439	2434	923409	Bacteroidetes	NA	NA	NA	NA	Bacteroidetes oral taxon 274
CPT2DM.bin.3	46.74	3.114	0.444	2429	1372122	Spirochaetes	Spirochaetia	Spirochaetales	Spirochaetaceae	Treponema	NA
CPT2DM.bin.5	96.92	4.222	0.472	35840	2493925	Bacteroidetes	Bacteroidia	Bacteroidales	Prevotellaceae	NA	NA
CPT2DM.bin.9	43.73	1.724	0.512	3534	1827777	Proteobacteria	Betaproteobacteria	Neisseriales	Neisseriaceae	NA	NA
